# Supplementary material for: The first two blind troglobitic spiders of the genus Ochyrocera from caves in Floresta Nacional de Carajás, state of Pará, Brazil (Araneae, Ochyroceratidae)
Source: Zookeys. 2021 Apr 15;1031:143–59. doi: 10.3897/zookeys.1031.62181 (PMC8062429; doi:10.3897/zookeys.1031.62181)
Supplement: XML Treatment for Ochyrocera ritxoco [file zookeys.1031.62181-treatment1.xml]

<!DOCTYPE tp:taxon-treatment
  PUBLIC "-//TaxonX//DTD Taxonomic Treatment Publishing DTD v0 20100105//EN" "tax-treatment-NSO.dtd">
<tp:taxon-treatment xmlns:tp="http://www.plazi.org/taxpub"><tp:treatment-meta><kwd-group><label>Taxon classification</label><kwd><named-content xmlns:xlink="http://www.w3.org/1999/xlink" content-type="kingdom">Animalia</named-content></kwd><kwd><named-content xmlns:xlink="http://www.w3.org/1999/xlink" content-type="order">Araneae</named-content></kwd><kwd><named-content xmlns:xlink="http://www.w3.org/1999/xlink" content-type="family">Ochyroceratidae</named-content></kwd></kwd-group><mixed-citation publication-type="journal"><person-group><name><surname>Brescovit</surname><given-names>Antonio D.</given-names></name><name><surname>Zampaulo</surname><given-names>Robson de A.</given-names></name><name><surname>Cizauskas</surname><given-names>Igor</given-names></name></person-group><article-title>The first two blind troglobitic spiders of the genus <italic><tp:taxon-name><tp:taxon-name-part taxon-name-part-type="genus" reg="Ochyrocera">Ochyrocera</tp:taxon-name-part></tp:taxon-name></italic> from caves in Floresta Nacional de Carajás, state of Pará, Brazil (<tp:taxon-name><tp:taxon-name-part taxon-name-part-type="order">Araneae</tp:taxon-name-part></tp:taxon-name>, <tp:taxon-name><tp:taxon-name-part taxon-name-part-type="family">Ochyroceratidae</tp:taxon-name-part></tp:taxon-name>)</article-title><source>Zookeys</source><day>15</day><month>4</month><year>2021</year><volume>1031</volume><fpage>143</fpage><lpage>159</lpage><pub-id pub-id-type="doi">10.3897/zookeys.1031.62181</pub-id></mixed-citation></tp:treatment-meta><tp:nomenclature><tp:taxon-name><object-id xmlns:xlink="http://www.w3.org/1999/xlink" content-type="arpha" xlink:type="simple">4FE7FB76-7986-5ABA-B756-06F44AE07506</object-id>
              <tp:taxon-name-part taxon-name-part-type="genus" reg="Ochyrocera">Ochyrocera</tp:taxon-name-part>
              <tp:taxon-name-part taxon-name-part-type="species" reg="ritxoco">ritxoco</tp:taxon-name-part>
              <object-id xmlns:xlink="http://www.w3.org/1999/xlink" content-type="zoobank" xlink:type="simple">http://zoobank.org/3A17CF00-CFE6-482A-89B7-2CF243171883</object-id>
            </tp:taxon-name><tp:taxon-status xmlns:xlink="http://www.w3.org/1999/xlink" xlink:type="simple">sp. nov.</tp:taxon-status><xref ref-type="fig" rid="F1">Figs 1</xref><xref ref-type="fig" rid="F2">, 2</xref><xref ref-type="fig" rid="F3">, 3</xref><xref ref-type="fig" rid="F4">, 4</xref><xref ref-type="fig" rid="F5">, 5</xref><xref ref-type="fig" rid="F6">, 6</xref><xref ref-type="fig" rid="F10">, 10</xref></tp:nomenclature><tp:treatment-sec sec-type="type material" id="SECID0ETJAC"><title>Type material.</title><p><bold><italic>Holotype</italic></bold> male from Cave N1_0103 (GEM-1301 or Cipó cave; <named-content xmlns:xlink="http://www.w3.org/1999/xlink" content-type="dwc:verbatimCoordinates" xlink:type="simple"><named-content content-type="geo-json" specific-use="{&#34;type&#34;:&#34;Point&#34;,&#34;coordinates&#34;:[-50.298611,-6.003611]}" id="NCID0EBKAC" xlink:type="simple">6°0'13"S, 50°17'55"W</named-content></named-content>), <abbrev xmlns:xlink="http://www.w3.org/1999/xlink" xlink:title="Floresta Nacional" id="ABBRID0EGKAC" xlink:type="simple">FLONA</abbrev> de Carajás, Parauapebas, Pará, Brazil, 28/XI-03/X/2007, R. Andrade et al. col. (<named-content xmlns:xlink="http://www.w3.org/1999/xlink" content-type="dwc:institutional_code" xlink:type="simple">IBSP</named-content> 115497). <bold><italic>Paratype</italic></bold> female from Cave N1_0075 (GEM_1273 or Piranha cave; <named-content xmlns:xlink="http://www.w3.org/1999/xlink" content-type="dwc:verbatimCoordinates" xlink:type="simple"><named-content content-type="geo-json" specific-use="{&#34;type&#34;:&#34;Point&#34;,&#34;coordinates&#34;:[-50.280278,-6.020556]}" id="NCID0EVKAC" xlink:type="simple">6°1'14"S, 50°16'49"W</named-content></named-content>), <abbrev xmlns:xlink="http://www.w3.org/1999/xlink" xlink:title="Floresta Nacional" id="ABBRID0E1KAC" xlink:type="simple">FLONA</abbrev> de Carajás, Parauapebas, Pará, Brazil, 28/XI–03/X/2007, R. Andrade et al. col. (<named-content xmlns:xlink="http://www.w3.org/1999/xlink" content-type="dwc:institutional_code" xlink:type="simple">IBSP</named-content> 115499).</p></tp:treatment-sec><tp:treatment-sec sec-type="material" id="SECID0EDLAC"><title>Other material examined.</title><p>Brazil. Pará: Parauapebas, <abbrev xmlns:xlink="http://www.w3.org/1999/xlink" xlink:title="Floresta Nacional" id="ABBRID0EJLAC" xlink:type="simple">FLONA</abbrev> de Carajás, Cave N1_0015 (GEM-1211) (<named-content xmlns:xlink="http://www.w3.org/1999/xlink" content-type="dwc:verbatimCoordinates" xlink:type="simple"><named-content content-type="geo-json" specific-use="{&#34;type&#34;:&#34;Point&#34;,&#34;coordinates&#34;:[-50.271111,-6.033889]}" id="NCID0EQLAC" xlink:type="simple">6°2'2"S, 50°16'16"W</named-content></named-content>), 11/VI–02/VII/2014, 1♀ (<named-content xmlns:xlink="http://www.w3.org/1999/xlink" content-type="dwc:institutional_code" xlink:type="simple">IBSP</named-content> 186123); 1♀ (<named-content xmlns:xlink="http://www.w3.org/1999/xlink" content-type="dwc:institutional_code" xlink:type="simple">IBSP</named-content> 186124); 1♂ (<named-content xmlns:xlink="http://www.w3.org/1999/xlink" content-type="dwc:institutional_code" xlink:type="simple">IBSP</named-content> 186125); 2♀ (<named-content xmlns:xlink="http://www.w3.org/1999/xlink" content-type="dwc:institutional_code" xlink:type="simple">IBSP</named-content> 186126); Cave N1_0016 (GEM-1212) (<named-content xmlns:xlink="http://www.w3.org/1999/xlink" content-type="dwc:verbatimCoordinates" xlink:type="simple"><named-content content-type="geo-json" specific-use="{&#34;type&#34;:&#34;Point&#34;,&#34;coordinates&#34;:[-50.278056,-6.019444]}" id="NCID0EMMAC" xlink:type="simple">6°1'10"S, 50°16'41"W</named-content></named-content>), 04/IX–06/X/2014, 1♀ (<named-content xmlns:xlink="http://www.w3.org/1999/xlink" content-type="dwc:institutional_code" xlink:type="simple">IBSP</named-content> 186130); 02–29/IV/2015, 2♀ (<named-content xmlns:xlink="http://www.w3.org/1999/xlink" content-type="dwc:institutional_code" xlink:type="simple">IBSP</named-content> 186153); 3♀ (<named-content xmlns:xlink="http://www.w3.org/1999/xlink" content-type="dwc:institutional_code" xlink:type="simple">IBSP</named-content> 186154); 1♀ (<named-content xmlns:xlink="http://www.w3.org/1999/xlink" content-type="dwc:institutional_code" xlink:type="simple">IBSP</named-content> 186155); Cave N1_0055 (GEM-1253) (<named-content xmlns:xlink="http://www.w3.org/1999/xlink" content-type="dwc:verbatimCoordinates" xlink:type="simple"><named-content content-type="geo-json" specific-use="{&#34;type&#34;:&#34;Point&#34;,&#34;coordinates&#34;:[-50.278611,-6.020000]}" id="NCID0EINAC" xlink:type="simple">6°1'12"S, 50°16'43"W</named-content></named-content>), 07–28/I/2015, 1♀ (<named-content xmlns:xlink="http://www.w3.org/1999/xlink" content-type="dwc:institutional_code" xlink:type="simple">MPEG</named-content> 37086, ex <named-content xmlns:xlink="http://www.w3.org/1999/xlink" content-type="dwc:institutional_code" xlink:type="simple">IBSP</named-content> 186147); Cave N1_0056 (GEM-1254) (<named-content xmlns:xlink="http://www.w3.org/1999/xlink" content-type="dwc:verbatimCoordinates" xlink:type="simple"><named-content content-type="geo-json" specific-use="{&#34;type&#34;:&#34;Point&#34;,&#34;coordinates&#34;:[-50.278889,-6.019722]}" id="NCID0E1NAC" xlink:type="simple">6°1'11"S, 50°16'44"W</named-content></named-content>), 07–28/I/2015, 1♂ (<named-content xmlns:xlink="http://www.w3.org/1999/xlink" content-type="dwc:institutional_code" xlink:type="simple">MPEG</named-content> 37087, ex <named-content xmlns:xlink="http://www.w3.org/1999/xlink" content-type="dwc:institutional_code" xlink:type="simple">IBSP</named-content> 186148); 1♂ 1♀ (<named-content xmlns:xlink="http://www.w3.org/1999/xlink" content-type="dwc:institutional_code" xlink:type="simple">IBSP</named-content> 186149); Cave N1_0060 (GEM-1258) (<named-content xmlns:xlink="http://www.w3.org/1999/xlink" content-type="dwc:verbatimCoordinates" xlink:type="simple"><named-content content-type="geo-json" specific-use="{&#34;type&#34;:&#34;Point&#34;,&#34;coordinates&#34;:[-50.278056,-6.020000]}" id="NCID0EROAC" xlink:type="simple">6°1'12"S, 50°16'41"W</named-content></named-content>), 11/VI–02/VII/2014, 1♀ (<named-content xmlns:xlink="http://www.w3.org/1999/xlink" content-type="dwc:institutional_code" xlink:type="simple">IBSP</named-content> 186127); 1♀ (<named-content xmlns:xlink="http://www.w3.org/1999/xlink" content-type="dwc:institutional_code" xlink:type="simple">IBSP</named-content> 186128); 07–28/I/2015, 1♀ (<named-content xmlns:xlink="http://www.w3.org/1999/xlink" content-type="dwc:institutional_code" xlink:type="simple">IBSP</named-content> 186150); 1♀ (<named-content xmlns:xlink="http://www.w3.org/1999/xlink" content-type="dwc:institutional_code" xlink:type="simple">IBSP</named-content> 186151); 1♂ 1♀ (<named-content xmlns:xlink="http://www.w3.org/1999/xlink" content-type="dwc:institutional_code" xlink:type="simple">MPEG</named-content> 37088, ex <named-content xmlns:xlink="http://www.w3.org/1999/xlink" content-type="dwc:institutional_code" xlink:type="simple">IBSP</named-content> 186152); Cave N1_0062 (GEM-1260) (<named-content xmlns:xlink="http://www.w3.org/1999/xlink" content-type="dwc:verbatimCoordinates" xlink:type="simple"><named-content content-type="geo-json" specific-use="{&#34;type&#34;:&#34;Point&#34;,&#34;coordinates&#34;:[-50.278889,-6.019444]}" id="NCID0EXPAC" xlink:type="simple">6°1'10"S, 50°16'44"W</named-content></named-content>), 04/IX–06/X/2014, 1♀ (<named-content xmlns:xlink="http://www.w3.org/1999/xlink" content-type="dwc:institutional_code" xlink:type="simple">IBSP</named-content> 186131); 1♀ (<named-content xmlns:xlink="http://www.w3.org/1999/xlink" content-type="dwc:institutional_code" xlink:type="simple">IBSP</named-content> 186132); 2♀ (<named-content xmlns:xlink="http://www.w3.org/1999/xlink" content-type="dwc:institutional_code" xlink:type="simple">IBSP</named-content> 186133); 1♀ (<named-content xmlns:xlink="http://www.w3.org/1999/xlink" content-type="dwc:institutional_code" xlink:type="simple">IBSP</named-content> 186134); 1♂ 2♀ (<named-content xmlns:xlink="http://www.w3.org/1999/xlink" content-type="dwc:institutional_code" xlink:type="simple">IBSP</named-content> 186135); 02–29/IV/2015, 2♀ (<named-content xmlns:xlink="http://www.w3.org/1999/xlink" content-type="dwc:institutional_code" xlink:type="simple">IBSP</named-content> 186157); 3♂ 1♀ (<named-content xmlns:xlink="http://www.w3.org/1999/xlink" content-type="dwc:institutional_code" xlink:type="simple">IBSP</named-content> 186156); 1♀ (<named-content xmlns:xlink="http://www.w3.org/1999/xlink" content-type="dwc:institutional_code" xlink:type="simple">IBSP</named-content> 186158); Cave N1_0073 (GEM-1271) (<named-content xmlns:xlink="http://www.w3.org/1999/xlink" content-type="dwc:verbatimCoordinates" xlink:type="simple"><named-content content-type="geo-json" specific-use="{&#34;type&#34;:&#34;Point&#34;,&#34;coordinates&#34;:[-50.288056,-6.020278]}" id="NCID0EIBAE" xlink:type="simple">6°1'13"S, 50°17'17"W</named-content></named-content>), 02–29/IV/2015, 1♀ (<named-content xmlns:xlink="http://www.w3.org/1999/xlink" content-type="dwc:institutional_code" xlink:type="simple">IBSP</named-content> 186159); 1♂ (<named-content xmlns:xlink="http://www.w3.org/1999/xlink" content-type="dwc:institutional_code" xlink:type="simple">IBSP</named-content> 186160); 1♀ (<named-content xmlns:xlink="http://www.w3.org/1999/xlink" content-type="dwc:institutional_code" xlink:type="simple">IBSP</named-content> 186161); 1♀ (<named-content xmlns:xlink="http://www.w3.org/1999/xlink" content-type="dwc:institutional_code" xlink:type="simple">IBSP</named-content> 186162); Cave N1_0084 (GEM-1282) (<named-content xmlns:xlink="http://www.w3.org/1999/xlink" content-type="dwc:verbatimCoordinates" xlink:type="simple"><named-content content-type="geo-json" specific-use="{&#34;type&#34;:&#34;Point&#34;,&#34;coordinates&#34;:[-50.283611,-6.018611]}" id="NCID0EECAE" xlink:type="simple">6°1'7"S, 50°17'1"W</named-content></named-content>), 11/VI–02/VII/2014, 1♀ (<named-content xmlns:xlink="http://www.w3.org/1999/xlink" content-type="dwc:institutional_code" xlink:type="simple">IBSP</named-content> 186129); Cave N1_0101 (GEM-1299) (<named-content xmlns:xlink="http://www.w3.org/1999/xlink" content-type="dwc:verbatimCoordinates" xlink:type="simple"><named-content content-type="geo-json" specific-use="{&#34;type&#34;:&#34;Point&#34;,&#34;coordinates&#34;:[-50.279444,-6.019167]}" id="NCID0ERCAE" xlink:type="simple">6°1'9"S, 50°16'46"W</named-content></named-content>), 04/IX–06/X/2014, 1♂ (<named-content xmlns:xlink="http://www.w3.org/1999/xlink" content-type="dwc:institutional_code" xlink:type="simple">IBSP</named-content> 186136); 1♀ (<named-content xmlns:xlink="http://www.w3.org/1999/xlink" content-type="dwc:institutional_code" xlink:type="simple">IBSP</named-content> 186137); 1♀ (<named-content xmlns:xlink="http://www.w3.org/1999/xlink" content-type="dwc:institutional_code" xlink:type="simple">IBSP</named-content> 186138); 1♂ (<named-content xmlns:xlink="http://www.w3.org/1999/xlink" content-type="dwc:institutional_code" xlink:type="simple">IBSP</named-content> 186139); 2♀ (<named-content xmlns:xlink="http://www.w3.org/1999/xlink" content-type="dwc:institutional_code" xlink:type="simple">IBSP</named-content> 186140); 1♂ (<named-content xmlns:xlink="http://www.w3.org/1999/xlink" content-type="dwc:institutional_code" xlink:type="simple">IBSP</named-content> 186141); 1♂ (<named-content xmlns:xlink="http://www.w3.org/1999/xlink" content-type="dwc:institutional_code" xlink:type="simple">IBSP</named-content> 186142); Cave N1_0240 (<named-content xmlns:xlink="http://www.w3.org/1999/xlink" content-type="dwc:verbatimCoordinates" xlink:type="simple"><named-content content-type="geo-json" specific-use="{&#34;type&#34;:&#34;Point&#34;,&#34;coordinates&#34;:[-50.273889,-6.021944]}" id="NCID0E3DAE" xlink:type="simple">6°1'19"S, 50°16'26"W</named-content></named-content>), 04/IX–06/X/2014, 1♂ (<named-content xmlns:xlink="http://www.w3.org/1999/xlink" content-type="dwc:institutional_code" xlink:type="simple">IBSP</named-content> 186143); 1♀ (<named-content xmlns:xlink="http://www.w3.org/1999/xlink" content-type="dwc:institutional_code" xlink:type="simple">IBSP</named-content> 186144); 1♂ (<named-content xmlns:xlink="http://www.w3.org/1999/xlink" content-type="dwc:institutional_code" xlink:type="simple">IBSP</named-content> 186145); 1♀ (<named-content xmlns:xlink="http://www.w3.org/1999/xlink" content-type="dwc:institutional_code" xlink:type="simple">IBSP</named-content> 186146); 02–29/IV/2015, 1♀ (<named-content xmlns:xlink="http://www.w3.org/1999/xlink" content-type="dwc:institutional_code" xlink:type="simple">IBSP</named-content> 186163); 1♂ 1♀ (<named-content xmlns:xlink="http://www.w3.org/1999/xlink" content-type="dwc:institutional_code" xlink:type="simple">IBSP</named-content> 186164); all collected by Equipe Carste; Cave N4WS_0067 (GEM-1846) (<named-content xmlns:xlink="http://www.w3.org/1999/xlink" content-type="dwc:verbatimCoordinates" xlink:type="simple"><named-content content-type="geo-json" specific-use="{&#34;type&#34;:&#34;Point&#34;,&#34;coordinates&#34;:[-50.191667,-6.072778]}" id="NCID0ECFAE" xlink:type="simple">6°04'22"S, 50°11'30"W</named-content></named-content>), 18/XI–01/XII/2010, F.P. Franco &amp; C.A.R. Souza et al. col., 1♂ (<named-content xmlns:xlink="http://www.w3.org/1999/xlink" content-type="dwc:institutional_code" xlink:type="simple">IBSP</named-content> 174069); 2♀ (<named-content xmlns:xlink="http://www.w3.org/1999/xlink" content-type="dwc:institutional_code" xlink:type="simple">IBSP</named-content> 174070); Piranha, Cave N1-75 (<named-content xmlns:xlink="http://www.w3.org/1999/xlink" content-type="dwc:verbatimCoordinates" xlink:type="simple"><named-content content-type="geo-json" specific-use="{&#34;type&#34;:&#34;Point&#34;,&#34;coordinates&#34;:[-50.280278,-6.020556]}" id="NCID0EUFAE" xlink:type="simple">6°1’14"S, 50°16’49"W</named-content></named-content>), 28/IX–03/X/2007, 1♂ 2♀ (<named-content xmlns:xlink="http://www.w3.org/1999/xlink" content-type="dwc:institutional_code" xlink:type="simple">IBSP</named-content> 260307; 1♂ <abbrev xmlns:xlink="http://www.w3.org/1999/xlink" xlink:title="scanning electron microscopy" id="ABBRID0E5FAE" xlink:type="simple">SEM</abbrev>; 1♀ <abbrev xmlns:xlink="http://www.w3.org/1999/xlink" xlink:title="scanning electron microscopy" id="ABBRID0ECGAE" xlink:type="simple">SEM</abbrev>, ex <named-content xmlns:xlink="http://www.w3.org/1999/xlink" content-type="dwc:institutional_code" xlink:type="simple">IBSP</named-content> 115499); all collected by R. Andrade et al.</p></tp:treatment-sec><tp:treatment-sec sec-type="diagnosis" id="SECID0ELGAE"><title>Diagnosis.</title><p><italic><tp:taxon-name><tp:taxon-name-part taxon-name-part-type="genus" reg="Ochyrocera">Ochyrocera</tp:taxon-name-part> <tp:taxon-name-part taxon-name-part-type="species" reg="ritxoco">ritxoco</tp:taxon-name-part></tp:taxon-name></italic> sp. nov. is distinguished from <italic><tp:taxon-name><tp:taxon-name-part taxon-name-part-type="genus" reg="Ochyrocera">O.</tp:taxon-name-part> <tp:taxon-name-part taxon-name-part-type="species" reg="ritxoo">ritxoo</tp:taxon-name-part></tp:taxon-name></italic> sp. nov. by having an elongated embolus, which is two times longer than the bulb in the male palp (Figs <xref ref-type="fig" rid="F1">1F</xref>, <xref ref-type="fig" rid="F2">2A, B</xref>, <xref ref-type="fig" rid="F4">4E–G</xref>), while the embolus is one times longer than the bulb in <italic><tp:taxon-name><tp:taxon-name-part taxon-name-part-type="genus" reg="Ochyrocera">O.</tp:taxon-name-part> <tp:taxon-name-part taxon-name-part-type="species" reg="ritxoo">ritxoo</tp:taxon-name-part></tp:taxon-name></italic> sp. nov. (Fig. <xref ref-type="fig" rid="F7">7C, D</xref>); a long and globose distal area in the spermathecae and an elongated columnar uterus externus with approximately eight internal chambers in the female genitalia (Fig. <xref ref-type="fig" rid="F2">2C, D</xref>); while <italic><tp:taxon-name><tp:taxon-name-part taxon-name-part-type="genus" reg="Ochyrocera">O.</tp:taxon-name-part> <tp:taxon-name-part taxon-name-part-type="species" reg="ritxoo">ritxoo</tp:taxon-name-part></tp:taxon-name></italic> sp. nov. have a triangular distal area in the spermathecae and a shorter columnar uterus externus with 3–4 internal chambers in the female genitalia (Fig. <xref ref-type="fig" rid="F8">8C, D</xref>).</p><fig id="F1" position="float" orientation="portrait"><object-id xmlns:xlink="http://www.w3.org/1999/xlink" content-type="doi" xlink:type="simple">10.3897/zookeys.1031.62181.figure1</object-id><object-id xmlns:xlink="http://www.w3.org/1999/xlink" content-type="arpha" xlink:type="simple">A9982ED8-38C7-5591-B276-70A1B811C576</object-id><label>Figure 1.</label><caption><p><italic><tp:taxon-name><tp:taxon-name-part taxon-name-part-type="genus" reg="Ochyrocera">Ochyrocera</tp:taxon-name-part> <tp:taxon-name-part taxon-name-part-type="species" reg="ritxoco">ritxoco</tp:taxon-name-part></tp:taxon-name></italic> sp. nov., male <named-content xmlns:xlink="http://www.w3.org/1999/xlink" content-type="dwc:institutional_code" xlink:type="simple">IBSP</named-content> 186160 (<bold>A, C–F</bold>), female <named-content xmlns:xlink="http://www.w3.org/1999/xlink" content-type="dwc:institutional_code" xlink:type="simple">IBSP</named-content> 186146 (<bold>B</bold>) <bold>A, B</bold> habitus, dorsal view <bold>C</bold> left male palp, retrolateral view <bold>D</bold> same, prolateral view <bold>E</bold> right male palp, ventral view <bold>F</bold> same, dorsal view. Abbreviations: C = cymbium, <abbrev xmlns:xlink="http://www.w3.org/1999/xlink" xlink:title="cymbial extension" id="ABBRID0EAKAE" xlink:type="simple">CE</abbrev> = cymbial extension, E = embolus, T = tegulum.</p></caption><graphic xmlns:xlink="http://www.w3.org/1999/xlink" xlink:href="zookeys-1031-143-g001.jpg" position="float" orientation="portrait" xlink:type="simple" id="oo_532001.jpg"><uri content-type="original_file" xlink:type="simple">https://binary.pensoft.net/fig/532001</uri></graphic></fig><fig id="F2" position="float" orientation="portrait"><object-id xmlns:xlink="http://www.w3.org/1999/xlink" content-type="doi" xlink:type="simple">10.3897/zookeys.1031.62181.figure2</object-id><object-id xmlns:xlink="http://www.w3.org/1999/xlink" content-type="arpha" xlink:type="simple">F4170A6F-C2C3-50E9-88C5-522B7A9815D2</object-id><label>Figure 2.</label><caption><p><italic><tp:taxon-name><tp:taxon-name-part taxon-name-part-type="genus" reg="Ochyrocera">Ochyrocera</tp:taxon-name-part> <tp:taxon-name-part taxon-name-part-type="species" reg="ritxoco">ritxoco</tp:taxon-name-part></tp:taxon-name></italic> sp. nov. (<bold>A, B</bold>) <bold>A</bold> left male palp <named-content xmlns:xlink="http://www.w3.org/1999/xlink" content-type="dwc:institutional_code" xlink:type="simple">IBSP</named-content> 186149, retrolateral view <bold>B</bold> same, prolateral view (<bold>C, D) C</bold> female genitalia <named-content xmlns:xlink="http://www.w3.org/1999/xlink" content-type="dwc:institutional_code" xlink:type="simple">IBSP</named-content> 186149, enzyme cleared, dorsal view <bold>D</bold> same, dorsal view. Abbreviations: C = cymbium, <abbrev xmlns:xlink="http://www.w3.org/1999/xlink" xlink:title="columnar uterus externus" id="ABBRID0EQLAE" xlink:type="simple">CUE</abbrev> = columnar uterus externus, E = embolus, <abbrev xmlns:xlink="http://www.w3.org/1999/xlink" xlink:title="neck of uterus externus" id="ABBRID0EULAE" xlink:type="simple">NUE</abbrev> = neck of uterus externus, <abbrev xmlns:xlink="http://www.w3.org/1999/xlink" xlink:title="pore-plate" id="ABBRID0EYLAE" xlink:type="simple">PP</abbrev> = pore-plate, <abbrev xmlns:xlink="http://www.w3.org/1999/xlink" xlink:title="spermathecae" id="ABBRID0E3LAE" xlink:type="simple">SP</abbrev> = spermathecae, T = tegulum, <abbrev xmlns:xlink="http://www.w3.org/1999/xlink" xlink:title="uterus externus" id="ABBRID0EAMAE" xlink:type="simple">UE</abbrev> = uterus externus.</p></caption><graphic xmlns:xlink="http://www.w3.org/1999/xlink" xlink:href="zookeys-1031-143-g002.jpg" position="float" orientation="portrait" xlink:type="simple" id="oo_532002.jpg"><uri content-type="original_file" xlink:type="simple">https://binary.pensoft.net/fig/532002</uri></graphic></fig></tp:treatment-sec><tp:treatment-sec sec-type="description" id="SECID0EJMAE"><title>Description.</title><p><bold>Male</bold> (Holotype). Total length 1.1. Carapace length 0.45; ovoid, narrowing gradually anteriorly, yellowish and bright, pars cephalic flat, fovea absent (Figs <xref ref-type="fig" rid="F1">1A</xref>, <xref ref-type="fig" rid="F3">3A</xref>). Clypeus with two pairs of long bristles (Fig. <xref ref-type="fig" rid="F3">3A</xref>). Eyes absent. Chelicerae light yellow with orange fang, promargin with three teeth attached to a very long lamina (Fig. <xref ref-type="fig" rid="F3">3B</xref>), retromargin without teeth. Endites light yellow with large serrula with more than 30 denticles, distal macrosetae paired and crosier-like, many multifid macrosetae present (Fig. <xref ref-type="fig" rid="F3">3C, D</xref>). Labium cream-colored, rounded with 8–10 setae with an enlarged basally (Fig. <xref ref-type="fig" rid="F3">3C</xref>). Sternum light yellow. Legs cream-colored, formula 1423, total length I 4.5, II 3.8, III 3.1, IV 4.0. Male palp with palpal femur length 0.04, palpal tibia almost as long as wide with two long dorsal trichobothria (Fig. <xref ref-type="fig" rid="F3">3F</xref>), cymbium enlarged basally, narrowed distally, bearing elongated cuspule (Fig. <xref ref-type="fig" rid="F4">4D</xref>), three setae on projected bases retrolaterally (Fig. <xref ref-type="fig" rid="F4">4A, B</xref>), elongated tarsal organ subdistally (Fig. <xref ref-type="fig" rid="F4">4C</xref>), no basal setae on the rounded cymbial prolateral extension, bulb oval, embolus filiform, sinuous and at least twice as long as the cymbium (Figs <xref ref-type="fig" rid="F1">1F</xref>, <xref ref-type="fig" rid="F2">2A, B</xref>, <xref ref-type="fig" rid="F4">4E–G</xref>). Abdomen length 0.50, oval, uniformly gray. Six epiandrous spigots with a short base (Fig. <xref ref-type="fig" rid="F3">3E</xref>)</p><fig id="F3" position="float" orientation="portrait"><object-id xmlns:xlink="http://www.w3.org/1999/xlink" content-type="doi" xlink:type="simple">10.3897/zookeys.1031.62181.figure3</object-id><object-id xmlns:xlink="http://www.w3.org/1999/xlink" content-type="arpha" xlink:type="simple">D59B1098-CD5E-5AFA-A0F8-885B3621E352</object-id><label>Figure 3.</label><caption><p><abbrev xmlns:xlink="http://www.w3.org/1999/xlink" xlink:title="scanning electron microscopy" id="ABBRID0EROAE" xlink:type="simple">SEM</abbrev> images of <italic><tp:taxon-name><tp:taxon-name-part taxon-name-part-type="genus" reg="Ochyrocera">Ochyrocera</tp:taxon-name-part> <tp:taxon-name-part taxon-name-part-type="species" reg="ritxoco">ritxoco</tp:taxon-name-part></tp:taxon-name></italic> sp. nov., male <named-content xmlns:xlink="http://www.w3.org/1999/xlink" content-type="dwc:institutional_code" xlink:type="simple">IBSP</named-content> 260307 (<bold>A–F</bold>) <bold>A</bold> carapace, dorsal view <bold>B</bold> chelicerae, frontal view <bold>C</bold> endites and labium, ventral view <bold>D</bold> crosier-like macrosetae (arrow, detail) <bold>E</bold> epiandrous area, abdomen, ventral view <bold>F</bold> male palp, tibia (arrows, trichobothria), dorsal view.</p></caption><graphic xmlns:xlink="http://www.w3.org/1999/xlink" xlink:href="zookeys-1031-143-g003.jpg" position="float" orientation="portrait" xlink:type="simple" id="oo_532003.jpg"><uri content-type="original_file" xlink:type="simple">https://binary.pensoft.net/fig/532003</uri></graphic></fig><fig id="F4" position="float" orientation="portrait"><object-id xmlns:xlink="http://www.w3.org/1999/xlink" content-type="doi" xlink:type="simple">10.3897/zookeys.1031.62181.figure4</object-id><object-id xmlns:xlink="http://www.w3.org/1999/xlink" content-type="arpha" xlink:type="simple">720D2D99-FE78-5B76-8F4E-0DD4668D4C6B</object-id><label>Figure 4.</label><caption><p><abbrev xmlns:xlink="http://www.w3.org/1999/xlink" xlink:title="scanning electron microscopy" id="ABBRID0EAQAE" xlink:type="simple">SEM</abbrev> images of <italic><tp:taxon-name><tp:taxon-name-part taxon-name-part-type="genus" reg="Ochyrocera">Ochyrocera</tp:taxon-name-part> <tp:taxon-name-part taxon-name-part-type="species" reg="ritxoco">ritxoco</tp:taxon-name-part></tp:taxon-name></italic> sp. nov., male <named-content xmlns:xlink="http://www.w3.org/1999/xlink" content-type="dwc:institutional_code" xlink:type="simple">IBSP</named-content> 260307 (<bold>A–G</bold>) <bold>A</bold> cymbium, retrolateral view <bold>B</bold> same, basal macrosetae, retrolateral view <bold>C</bold> same, tarsal organ, detail, retrolateral view <bold>D</bold> same, apex detail <bold>E–G</bold> male palp, arrows indicating the embolus <bold>E</bold> retrolateral view <bold>F</bold> same, prolateral view <bold>G</bold> same, frontal view.</p></caption><graphic xmlns:xlink="http://www.w3.org/1999/xlink" xlink:href="zookeys-1031-143-g004.jpg" position="float" orientation="portrait" xlink:type="simple" id="oo_532004.jpg"><uri content-type="original_file" xlink:type="simple">https://binary.pensoft.net/fig/532004</uri></graphic></fig><p><bold>Female</bold> (Paratype <named-content xmlns:xlink="http://www.w3.org/1999/xlink" content-type="dwc:institutional_code" xlink:type="simple">IBSP</named-content> 115499). Total length 1.15. Carapace length 0.55 as in male with light yellowish pattern (Figs <xref ref-type="fig" rid="F1">1B</xref>, <xref ref-type="fig" rid="F5">5A</xref>). Pedipalp without claw, with conical tip and subdistal trichobothrium (Fig. <xref ref-type="fig" rid="F5">5D–E</xref>). Clypeus, eyes, chelicerae (Fig. <xref ref-type="fig" rid="F5">5B</xref>), sternum, endites, and labium as in male. Legs as in male, formula 4123, total length I 4.1, II 3.6, III 2.4, IV 4.3. Claw of leg with five teeth (Fig. <xref ref-type="fig" rid="F5">5F</xref>). Abdomen length 0.65. Colulus rectangular with five long bristles (Fig. <xref ref-type="fig" rid="F5">5C</xref>). Internal genitalia with long spermathecae narrowed at tip, conspicuous pore-plate at base; medial columnar uterus externus long, with visible internal chambers. Uterus externus shorter than spermathecae. Oval pore-plates on spermathecae with approximately 20–30 glandular ducts (Fig. <xref ref-type="fig" rid="F2">2C, D</xref>).</p><fig id="F5" position="float" orientation="portrait"><object-id xmlns:xlink="http://www.w3.org/1999/xlink" content-type="doi" xlink:type="simple">10.3897/zookeys.1031.62181.figure5</object-id><object-id xmlns:xlink="http://www.w3.org/1999/xlink" content-type="arpha" xlink:type="simple">A14D810C-0D22-5739-85E2-8EECBC56A3C8</object-id><label>Figure 5.</label><caption><p><abbrev xmlns:xlink="http://www.w3.org/1999/xlink" xlink:title="scanning electron microscopy" id="ABBRID0EYSAE" xlink:type="simple">SEM</abbrev> images of <italic><tp:taxon-name><tp:taxon-name-part taxon-name-part-type="genus" reg="Ochyrocera">Ochyrocera</tp:taxon-name-part> <tp:taxon-name-part taxon-name-part-type="species" reg="ritxoco">ritxoco</tp:taxon-name-part></tp:taxon-name></italic> sp. nov., female <named-content xmlns:xlink="http://www.w3.org/1999/xlink" content-type="dwc:institutional_code" xlink:type="simple">IBSP</named-content> 260307 (<bold>A–F</bold>) <bold>A</bold> carapace, dorsal view <bold>B</bold> chelicerae, frontal view <bold>C</bold> colulus, ventral view <bold>D</bold> pedipalp, distal, prolateral view <bold>E</bold> same, tarsal organ <bold>F</bold> leg IV, claw, prolateral view.</p></caption><graphic xmlns:xlink="http://www.w3.org/1999/xlink" xlink:href="zookeys-1031-143-g005.jpg" position="float" orientation="portrait" xlink:type="simple" id="oo_532005.jpg"><uri content-type="original_file" xlink:type="simple">https://binary.pensoft.net/fig/532005</uri></graphic></fig></tp:treatment-sec><tp:treatment-sec sec-type="variation" id="SECID0E6TAE"><title>Variation.</title><p>Ten males: total length 1–1.25; carapace 0.4–0.5; femur I 1.05–1.4; ten females: total length 1–1.3; carapace 0.4–0.5; femur I 1–1.3.</p></tp:treatment-sec><tp:treatment-sec sec-type="etymology" id="SECID0EEUAE"><title>Etymology.</title><p>The specific name Ritxòkò means “ceramic dolls” in the female language of the Karajá people, an indigenous population of the region. The dolls are produced by Karajá women, who model, burn, paint, and sell them (<xref ref-type="bibr" rid="B13">Silva 2015</xref>).</p></tp:treatment-sec><tp:treatment-sec sec-type="natural history" id="SECID0EOUAE"><title>Natural history.</title><p><italic><tp:taxon-name><tp:taxon-name-part taxon-name-part-type="genus" reg="Ochyrocera">Ochyrocera</tp:taxon-name-part> <tp:taxon-name-part taxon-name-part-type="species" reg="ritxoco">ritxoco</tp:taxon-name-part></tp:taxon-name></italic> sp. nov. is a small troglobitic spider that is exclusive to caves in the Carajás karst region. Specimens were found only in aphotic zones of caves. They build small, tangled webs under blocks of stone on the ground or in slits (Fig. <xref ref-type="fig" rid="F6">6</xref>). The observed sex ratio for the species was 2.4F:1M (<italic>N</italic> = 66). <italic><tp:taxon-name><tp:taxon-name-part taxon-name-part-type="genus" reg="Ochyrocera">Ochyrocera</tp:taxon-name-part> <tp:taxon-name-part taxon-name-part-type="species" reg="ritxoco">ritxoco</tp:taxon-name-part></tp:taxon-name></italic> sp. nov. was generally found in large cavities with horizontal projections varying from 9.5 to 216 meters (<italic>N</italic> = 13, mean = 107 m). All caves where the species was found have only one entrance and are located only in the middle and high slopes of Serra Norte. Most caves have aphotic zones or twilight zones (except for cavities N1_0103 and N1_0084) and high humidity, thus explaining the observed presence of small bodies of water in almost all cavities, especially during the wet season. The number of troglobitic species in these caves varied from one to ten (average 5.3 per cave), with species of the following taxa: spiders – <tp:taxon-name><tp:taxon-name-part taxon-name-part-type="family">Oonopidae</tp:taxon-name-part></tp:taxon-name> (many species), <tp:taxon-name><tp:taxon-name-part taxon-name-part-type="family">Caponiidae</tp:taxon-name-part></tp:taxon-name> (<italic><tp:taxon-name><tp:taxon-name-part taxon-name-part-type="genus" reg="Carajas">Carajas</tp:taxon-name-part> <tp:taxon-name-part taxon-name-part-type="species" reg="paraua">paraua</tp:taxon-name-part></tp:taxon-name></italic> Brescovit &amp; Sánchez-Ruiz, 2016) and <tp:taxon-name><tp:taxon-name-part taxon-name-part-type="family">Ochyroceratidae</tp:taxon-name-part></tp:taxon-name> (<italic><tp:taxon-name><tp:taxon-name-part taxon-name-part-type="genus" reg="Speocera">Speocera</tp:taxon-name-part></tp:taxon-name></italic> spp.); pseudoscorpions – <tp:taxon-name><tp:taxon-name-part taxon-name-part-type="family">Bochicidae</tp:taxon-name-part></tp:taxon-name>, <tp:taxon-name><tp:taxon-name-part taxon-name-part-type="family">Chthoniidae</tp:taxon-name-part></tp:taxon-name> and <tp:taxon-name><tp:taxon-name-part taxon-name-part-type="family">Ideoroncidae</tp:taxon-name-part></tp:taxon-name>; springtails – <tp:taxon-name><tp:taxon-name-part taxon-name-part-type="family">Paronellidae</tp:taxon-name-part></tp:taxon-name> (<italic><tp:taxon-name><tp:taxon-name-part taxon-name-part-type="genus" reg="Trogolaphysa">Trogolaphysa</tp:taxon-name-part></tp:taxon-name></italic> sp., <italic><tp:taxon-name><tp:taxon-name-part taxon-name-part-type="genus" reg="Cyphoderus">Cyphoderus</tp:taxon-name-part></tp:taxon-name></italic> sp.), <tp:taxon-name><tp:taxon-name-part taxon-name-part-type="family">Entomobryidae</tp:taxon-name-part></tp:taxon-name> (<italic><tp:taxon-name><tp:taxon-name-part taxon-name-part-type="genus" reg="Pseudosinella">Pseudosinella</tp:taxon-name-part></tp:taxon-name></italic> sp.) and <tp:taxon-name><tp:taxon-name-part taxon-name-part-type="family">Sminthuridae</tp:taxon-name-part></tp:taxon-name> (<italic><tp:taxon-name><tp:taxon-name-part taxon-name-part-type="genus" reg="Pararrhopalites">Pararrhopalites</tp:taxon-name-part></tp:taxon-name></italic> sp.); beetles – <tp:taxon-name><tp:taxon-name-part taxon-name-part-type="family">Carabidae</tp:taxon-name-part></tp:taxon-name> (<italic><tp:taxon-name><tp:taxon-name-part taxon-name-part-type="genus" reg="Coarazuphium">Coarazuphium</tp:taxon-name-part></tp:taxon-name></italic> spp.), <tp:taxon-name><tp:taxon-name-part taxon-name-part-type="family">Dytiscidae</tp:taxon-name-part></tp:taxon-name> (<italic><tp:taxon-name><tp:taxon-name-part taxon-name-part-type="genus" reg="Copelatus">Copelatus</tp:taxon-name-part> <tp:taxon-name-part taxon-name-part-type="species" reg="cessaima">cessaima</tp:taxon-name-part></tp:taxon-name></italic> Caetano, Bena &amp; Vanin, 2013); isopods – <tp:taxon-name><tp:taxon-name-part taxon-name-part-type="family">Scleropactidae</tp:taxon-name-part></tp:taxon-name> (<italic><tp:taxon-name><tp:taxon-name-part taxon-name-part-type="genus" reg="Circoniscus">Circoniscus</tp:taxon-name-part></tp:taxon-name></italic> spp.), <tp:taxon-name><tp:taxon-name-part taxon-name-part-type="family">Calabozoidae</tp:taxon-name-part></tp:taxon-name>; amphipods – <tp:taxon-name><tp:taxon-name-part taxon-name-part-type="family">Bogidiellidae</tp:taxon-name-part></tp:taxon-name> (<italic><tp:taxon-name><tp:taxon-name-part taxon-name-part-type="genus" reg="Bogidiella">Bogidiella</tp:taxon-name-part></tp:taxon-name></italic> sp.); planarian – <tp:taxon-name><tp:taxon-name-part taxon-name-part-type="family">Prorhynchidae</tp:taxon-name-part></tp:taxon-name> (<italic><tp:taxon-name><tp:taxon-name-part taxon-name-part-type="genus" reg="Geocentrophora">Geocentrophora</tp:taxon-name-part></tp:taxon-name></italic> sp.); and Harvestmen – <tp:taxon-name><tp:taxon-name-part taxon-name-part-type="family">Escadabiidae</tp:taxon-name-part></tp:taxon-name>.</p><fig id="F6" position="float" orientation="portrait"><object-id xmlns:xlink="http://www.w3.org/1999/xlink" content-type="doi" xlink:type="simple">10.3897/zookeys.1031.62181.figure6</object-id><object-id xmlns:xlink="http://www.w3.org/1999/xlink" content-type="arpha" xlink:type="simple">4BA2DFA0-44FC-506F-BC02-944302D416AD</object-id><label>Figure 6.</label><caption><p><italic><tp:taxon-name><tp:taxon-name-part taxon-name-part-type="genus" reg="Ochyrocera">Ochyrocera</tp:taxon-name-part> <tp:taxon-name-part taxon-name-part-type="species" reg="ritxoco">ritxoco</tp:taxon-name-part></tp:taxon-name></italic> sp. nov., female in webs under rocks on the ground in the Cave N4WS_0067.</p></caption><graphic xmlns:xlink="http://www.w3.org/1999/xlink" xlink:href="zookeys-1031-143-g006.jpg" position="float" orientation="portrait" xlink:type="simple" id="oo_532006.jpg"><uri content-type="original_file" xlink:type="simple">https://binary.pensoft.net/fig/532006</uri></graphic></fig><fig id="F7" position="float" orientation="portrait"><object-id xmlns:xlink="http://www.w3.org/1999/xlink" content-type="doi" xlink:type="simple">10.3897/zookeys.1031.62181.figure7</object-id><object-id xmlns:xlink="http://www.w3.org/1999/xlink" content-type="arpha" xlink:type="simple">BFCFBA6E-0B0E-57D4-A70A-3C23385CA157</object-id><label>Figure 7.</label><caption><p><italic><tp:taxon-name><tp:taxon-name-part taxon-name-part-type="genus" reg="Ochyrocera">Ochyrocera</tp:taxon-name-part> <tp:taxon-name-part taxon-name-part-type="species" reg="ritxoo">ritxoo</tp:taxon-name-part></tp:taxon-name></italic> sp. nov., male <named-content xmlns:xlink="http://www.w3.org/1999/xlink" content-type="dwc:institutional_code" xlink:type="simple">IBSP</named-content> 193194 (<bold>A, C–F</bold>), female <named-content xmlns:xlink="http://www.w3.org/1999/xlink" content-type="dwc:institutional_code" xlink:type="simple">IBSP</named-content> 193196 (<bold>B</bold>) <bold>A, B</bold> habitus, dorsal view <bold>C</bold> left male palp, retrolateral view <bold>D</bold> same, prolateral view <bold>E</bold> right male palp, dorsal view <bold>F</bold> same, retro-ventral view. Abbreviations: C = cymbium, <abbrev xmlns:xlink="http://www.w3.org/1999/xlink" xlink:title="cymbial extension" id="ABBRID0E13AE" xlink:type="simple">CE</abbrev> = cymbial extension, E = embolus, T = tegulum.</p></caption><graphic xmlns:xlink="http://www.w3.org/1999/xlink" xlink:href="zookeys-1031-143-g007.jpg" position="float" orientation="portrait" xlink:type="simple" id="oo_532007.jpg"><uri content-type="original_file" xlink:type="simple">https://binary.pensoft.net/fig/532007</uri></graphic></fig><fig id="F8" position="float" orientation="portrait"><object-id xmlns:xlink="http://www.w3.org/1999/xlink" content-type="doi" xlink:type="simple">10.3897/zookeys.1031.62181.figure8</object-id><object-id xmlns:xlink="http://www.w3.org/1999/xlink" content-type="arpha" xlink:type="simple">8F163717-0304-506B-A4EB-D061DA0B8F73</object-id><label>Figure 8.</label><caption><p><italic><tp:taxon-name><tp:taxon-name-part taxon-name-part-type="genus" reg="Ochyrocera">Ochyrocera</tp:taxon-name-part> <tp:taxon-name-part taxon-name-part-type="species" reg="ritxoo">ritxoo</tp:taxon-name-part></tp:taxon-name></italic> sp. nov. (<bold>A, B</bold>) <bold>A</bold> left male palp <named-content xmlns:xlink="http://www.w3.org/1999/xlink" content-type="dwc:institutional_code" xlink:type="simple">IBSP</named-content> 193194, retrolateral view <bold>B</bold> same, prolateral view (<bold>C, D) C</bold> female genitalia <named-content xmlns:xlink="http://www.w3.org/1999/xlink" content-type="dwc:institutional_code" xlink:type="simple">IBSP</named-content> 1741071, enzyme cleared, dorsal view <bold>D</bold> same, dorsal view. Abbreviations: C = cymbium, <abbrev xmlns:xlink="http://www.w3.org/1999/xlink" xlink:title="cymbial extension" id="ABBRID0EK5AE" xlink:type="simple">CE</abbrev> = cymbial extension, <abbrev xmlns:xlink="http://www.w3.org/1999/xlink" xlink:title="columnar uterus externus" id="ABBRID0EO5AE" xlink:type="simple">CUE</abbrev> = columnar uterus externus, E = embolus, <abbrev xmlns:xlink="http://www.w3.org/1999/xlink" xlink:title="neck of uterus externus" id="ABBRID0ES5AE" xlink:type="simple">NUE</abbrev> = neck of uterus externus, <abbrev xmlns:xlink="http://www.w3.org/1999/xlink" xlink:title="pore-plate" id="ABBRID0EW5AE" xlink:type="simple">PP</abbrev> = pore-plate, <abbrev xmlns:xlink="http://www.w3.org/1999/xlink" xlink:title="spermathecae" id="ABBRID0E15AE" xlink:type="simple">SP</abbrev> = spermathecae, T = tegulum, <abbrev xmlns:xlink="http://www.w3.org/1999/xlink" xlink:title="uterus externus" id="ABBRID0E55AE" xlink:type="simple">UE</abbrev> = uterus externus.</p></caption><graphic xmlns:xlink="http://www.w3.org/1999/xlink" xlink:href="zookeys-1031-143-g008.jpg" position="float" orientation="portrait" xlink:type="simple" id="oo_532008.jpg"><uri content-type="original_file" xlink:type="simple">https://binary.pensoft.net/fig/532008</uri></graphic></fig></tp:treatment-sec><tp:treatment-sec sec-type="distribution" id="SECID0EH6AE"><title>Distribution.</title><p>Known exclusively from caves in a range of approximately 15 km of the Serra Norte (North Mountain), <abbrev xmlns:xlink="http://www.w3.org/1999/xlink" xlink:title="Floresta Nacional" id="ABBRID0EN6AE" xlink:type="simple">FLONA</abbrev> de Carajás, Parauapebas, state of Pará, northern Brazil (Fig. <xref ref-type="fig" rid="F10">10</xref>).</p></tp:treatment-sec><tp:treatment-sec><!--Section generated to contain objects referenced in tp:taxon-treatment.--><fig id="F10" position="float" orientation="portrait"><object-id xmlns:xlink="http://www.w3.org/1999/xlink" content-type="doi" xlink:type="simple">10.3897/zookeys.1031.62181.figure10</object-id><object-id xmlns:xlink="http://www.w3.org/1999/xlink" content-type="arpha" xlink:type="simple">E62F27D3-5A80-5039-8782-8779E5BD1FBD</object-id><label>Figure 10.</label><caption><p>Distribution map of <italic><tp:taxon-name><tp:taxon-name-part taxon-name-part-type="genus" reg="Ochyrocera">Ochyrocera</tp:taxon-name-part> <tp:taxon-name-part taxon-name-part-type="species" reg="ritxoco">ritxoco</tp:taxon-name-part></tp:taxon-name></italic> sp. nov., yellow triangles, and <italic><tp:taxon-name><tp:taxon-name-part taxon-name-part-type="genus" reg="Ochyrocera">Ochyrocera</tp:taxon-name-part> <tp:taxon-name-part taxon-name-part-type="species" reg="ritxoo">ritxoo</tp:taxon-name-part></tp:taxon-name></italic> sp. nov., red plus signs, in <abbrev xmlns:xlink="http://www.w3.org/1999/xlink" xlink:title="Floresta Nacional" id="ABBRID0EJTAG" xlink:type="simple">FLONA</abbrev> de Carajás, Pará, Brazil.</p></caption><graphic xmlns:xlink="http://www.w3.org/1999/xlink" xlink:href="zookeys-1031-143-g010.jpg" position="float" orientation="portrait" xlink:type="simple" id="oo_532010.jpg"><uri content-type="original_file" xlink:type="simple">https://binary.pensoft.net/fig/532010</uri></graphic></fig></tp:treatment-sec><ref-list><ref id="B13"><mixed-citation xmlns:xlink="http://www.w3.org/1999/xlink" xlink:type="simple"><person-group><name name-style="western"><surname>Silva</surname><given-names>TC</given-names></name></person-group> (<year>2015</year>) <source>Ritxoko.</source><publisher-name>Goiânia</publisher-name>, <publisher-loc>Editora Cânone</publisher-loc>, <size units="page">224 pp</size>.</mixed-citation></ref></ref-list></tp:taxon-treatment>
