# Supplementary material for: The first two blind troglobitic spiders of the genus Ochyrocera from caves in Floresta Nacional de Carajás, state of Pará, Brazil (Araneae, Ochyroceratidae)
Source: Zookeys. 2021 Apr 15;1031:143–59. doi: 10.3897/zookeys.1031.62181 (PMC8062429; doi:10.3897/zookeys.1031.62181)
Supplement: XML Treatment for Ochyrocera ritxoo [file zookeys.1031.62181-treatment2.xml]

<!DOCTYPE tp:taxon-treatment
  PUBLIC "-//TaxonX//DTD Taxonomic Treatment Publishing DTD v0 20100105//EN" "tax-treatment-NSO.dtd">
<tp:taxon-treatment xmlns:tp="http://www.plazi.org/taxpub"><tp:treatment-meta><kwd-group><label>Taxon classification</label><kwd><named-content xmlns:xlink="http://www.w3.org/1999/xlink" content-type="kingdom">Animalia</named-content></kwd><kwd><named-content xmlns:xlink="http://www.w3.org/1999/xlink" content-type="order">Araneae</named-content></kwd><kwd><named-content xmlns:xlink="http://www.w3.org/1999/xlink" content-type="family">Ochyroceratidae</named-content></kwd></kwd-group><mixed-citation publication-type="journal"><person-group><name><surname>Brescovit</surname><given-names>Antonio D.</given-names></name><name><surname>Zampaulo</surname><given-names>Robson de A.</given-names></name><name><surname>Cizauskas</surname><given-names>Igor</given-names></name></person-group><article-title>The first two blind troglobitic spiders of the genus <italic><tp:taxon-name><tp:taxon-name-part taxon-name-part-type="genus" reg="Ochyrocera">Ochyrocera</tp:taxon-name-part></tp:taxon-name></italic> from caves in Floresta Nacional de Carajás, state of Pará, Brazil (<tp:taxon-name><tp:taxon-name-part taxon-name-part-type="order">Araneae</tp:taxon-name-part></tp:taxon-name>, <tp:taxon-name><tp:taxon-name-part taxon-name-part-type="family">Ochyroceratidae</tp:taxon-name-part></tp:taxon-name>)</article-title><source>Zookeys</source><day>15</day><month>4</month><year>2021</year><volume>1031</volume><fpage>143</fpage><lpage>159</lpage><pub-id pub-id-type="doi">10.3897/zookeys.1031.62181</pub-id></mixed-citation></tp:treatment-meta><tp:nomenclature><tp:taxon-name><object-id xmlns:xlink="http://www.w3.org/1999/xlink" content-type="arpha" xlink:type="simple">968D35C3-CEA4-523D-A92B-B62CC63F4ED0</object-id>
              <tp:taxon-name-part taxon-name-part-type="genus" reg="Ochyrocera">Ochyrocera</tp:taxon-name-part>
              <tp:taxon-name-part taxon-name-part-type="species" reg="ritxoo">ritxoo</tp:taxon-name-part>
              <object-id xmlns:xlink="http://www.w3.org/1999/xlink" content-type="zoobank" xlink:type="simple">http://zoobank.org/F161E5C9-B893-46D7-B724-737B01AF5705</object-id>
            </tp:taxon-name><tp:taxon-status xmlns:xlink="http://www.w3.org/1999/xlink" xlink:type="simple">sp. nov.</tp:taxon-status><xref ref-type="fig" rid="F7">Figs 7</xref><xref ref-type="fig" rid="F8">, 8</xref><xref ref-type="fig" rid="F9">, 9</xref><xref ref-type="fig" rid="F10">, 10</xref></tp:nomenclature><tp:treatment-sec sec-type="type material" id="SECID0EOBAG"><title>Type material.</title><p><bold><italic>Holotype</italic></bold> male from Cave S11C_0201 (<named-content xmlns:xlink="http://www.w3.org/1999/xlink" content-type="dwc:verbatimCoordinates" xlink:type="simple"><named-content content-type="geo-json" specific-use="{&#34;type&#34;:&#34;Point&#34;,&#34;coordinates&#34;:[-50.385278,-6.366944]}" id="NCID0E3BAG" xlink:type="simple">6°22'01"S, 50°23'07"W</named-content></named-content>), <abbrev xmlns:xlink="http://www.w3.org/1999/xlink" xlink:title="Floresta Nacional" id="ABBRID0EBCAG" xlink:type="simple">FLONA</abbrev> de Carajás, Canaã dos Carajás, Pará, Brazil, 27/VII/2015, BioEspeleo Consultoria Ambiental col. (<named-content xmlns:xlink="http://www.w3.org/1999/xlink" content-type="dwc:institutional_code" xlink:type="simple">IBSP</named-content> 193194). <bold><italic>Paratype</italic></bold> female from Cave S11C_0052 (<named-content xmlns:xlink="http://www.w3.org/1999/xlink" content-type="dwc:verbatimCoordinates" xlink:type="simple"><named-content content-type="geo-json" specific-use="{&#34;type&#34;:&#34;Point&#34;,&#34;coordinates&#34;:[-50.379444,-6.398889]}" id="NCID0EQCAG" xlink:type="simple">6°23'56"S, 50°22'46"W</named-content></named-content>), <abbrev xmlns:xlink="http://www.w3.org/1999/xlink" xlink:title="Floresta Nacional" id="ABBRID0EVCAG" xlink:type="simple">FLONA</abbrev> de Carajás, Canaã dos Carajás, Pará, Brazil, 09/III/2016, BioEspeleo Consultoria Ambiental col. (<named-content xmlns:xlink="http://www.w3.org/1999/xlink" content-type="dwc:institutional_code" xlink:type="simple">IBSP</named-content> 193196),</p></tp:treatment-sec><tp:treatment-sec sec-type="material" id="SECID0E5CAG"><title>Other material examined.</title><p>Brazil. Pará: Canaã dos Carajás, <abbrev xmlns:xlink="http://www.w3.org/1999/xlink" xlink:title="Floresta Nacional" id="ABBRID0EEDAG" xlink:type="simple">FLONA</abbrev> de Carajás, Cave S11C_0194 (<named-content xmlns:xlink="http://www.w3.org/1999/xlink" content-type="dwc:verbatimCoordinates" xlink:type="simple"><named-content content-type="geo-json" specific-use="{&#34;type&#34;:&#34;Point&#34;,&#34;coordinates&#34;:[-50.392778,-6.405556]}" id="NCID0ELDAG" xlink:type="simple">6°24'20"S, 50°23'34"W</named-content></named-content>), 12/III/2016, 1♂ (<named-content xmlns:xlink="http://www.w3.org/1999/xlink" content-type="dwc:institutional_code" xlink:type="simple">IBSP</named-content> 193078); Cave S11C_0046 (<named-content xmlns:xlink="http://www.w3.org/1999/xlink" content-type="dwc:verbatimCoordinates" xlink:type="simple"><named-content content-type="geo-json" specific-use="{&#34;type&#34;:&#34;Point&#34;,&#34;coordinates&#34;:[-50.378611,-6.400556]}" id="NCID0EYDAG" xlink:type="simple">6°24'02"S, 50°22'43"W</named-content></named-content>), 19/IV/2016, 1♀ imm. (<named-content xmlns:xlink="http://www.w3.org/1999/xlink" content-type="dwc:institutional_code" xlink:type="simple">IBSP</named-content> 193083), all collected by BioEspeleo Consultoria Ambiental; Cave S11D_0064 (710) (<named-content xmlns:xlink="http://www.w3.org/1999/xlink" content-type="dwc:verbatimCoordinates" xlink:type="simple"><named-content content-type="geo-json" specific-use="{&#34;type&#34;:&#34;Point&#34;,&#34;coordinates&#34;:[-50.313333,-6.391944]}" id="NCID0EFEAG" xlink:type="simple">6°23'31"S, 50°18'48"W</named-content></named-content>), 13–30/I/2010, R. Andrade &amp; I. Cizauskas et al. col., 1♂ 1♀ 3 imm. (<named-content xmlns:xlink="http://www.w3.org/1999/xlink" content-type="dwc:institutional_code" xlink:type="simple">IBSP</named-content> 174071); 10–19/V/2011, D. Bebiano col., 1♀ (<named-content xmlns:xlink="http://www.w3.org/1999/xlink" content-type="dwc:institutional_code" xlink:type="simple">IBSP</named-content> 196512); Cave S11D_0064 (710) (<named-content xmlns:xlink="http://www.w3.org/1999/xlink" content-type="dwc:verbatimCoordinates" xlink:type="simple"><named-content content-type="geo-json" specific-use="{&#34;type&#34;:&#34;Point&#34;,&#34;coordinates&#34;:[-50.313333,-6.391944]}" id="NCID0EXEAG" xlink:type="simple">6°23'31"S, 50°18'48"W</named-content></named-content>), 13–30/I/2010, 1♀ (<named-content xmlns:xlink="http://www.w3.org/1999/xlink" content-type="dwc:institutional_code" xlink:type="simple">IBSP</named-content> 196513); 01–14/VII/2010, R. Andrade &amp; I. Cizauskas et al. col., 2♀ (<named-content xmlns:xlink="http://www.w3.org/1999/xlink" content-type="dwc:institutional_code" xlink:type="simple">IBSP</named-content> 196514); 2♂ (<named-content xmlns:xlink="http://www.w3.org/1999/xlink" content-type="dwc:institutional_code" xlink:type="simple">IBSP</named-content> 196515; <abbrev xmlns:xlink="http://www.w3.org/1999/xlink" xlink:title="scanning electron microscopy" id="ABBRID0ELFAG" xlink:type="simple">SEM</abbrev>); Cave S11D_0096 (742) (<named-content xmlns:xlink="http://www.w3.org/1999/xlink" content-type="dwc:verbatimCoordinates" xlink:type="simple"><named-content content-type="geo-json" specific-use="{&#34;type&#34;:&#34;Point&#34;,&#34;coordinates&#34;:[-50.324167,-6.393611]}" id="NCID0ESFAG" xlink:type="simple">6°23'37"S, 50°19'27"W</named-content></named-content>), 13–30/I/2010, 1♂ (<named-content xmlns:xlink="http://www.w3.org/1999/xlink" content-type="dwc:institutional_code" xlink:type="simple">IBSP</named-content> 196481); Cave S11D_0064 (710) (<named-content xmlns:xlink="http://www.w3.org/1999/xlink" content-type="dwc:verbatimCoordinates" xlink:type="simple"><named-content content-type="geo-json" specific-use="{&#34;type&#34;:&#34;Point&#34;,&#34;coordinates&#34;:[-50.313333,-6.391944]}" id="NCID0E6FAG" xlink:type="simple">6°23'31"S, 50°18'48"W</named-content></named-content>), 13–30/I/2010, 1♀ (<named-content xmlns:xlink="http://www.w3.org/1999/xlink" content-type="dwc:institutional_code" xlink:type="simple">IBSP</named-content> 196482); Cave S11D_0064 (710) (<named-content xmlns:xlink="http://www.w3.org/1999/xlink" content-type="dwc:verbatimCoordinates" xlink:type="simple"><named-content content-type="geo-json" specific-use="{&#34;type&#34;:&#34;Point&#34;,&#34;coordinates&#34;:[-50.313333,-6.391944]}" id="NCID0EMGAG" xlink:type="simple">6°23'31"S, 50°18'48"W</named-content></named-content>), 1–14/VII/2010, 1♂ 1♀ (<named-content xmlns:xlink="http://www.w3.org/1999/xlink" content-type="dwc:institutional_code" xlink:type="simple">IBSP</named-content> 196483) all collected by R. Andrade &amp; I. Cizauskas et al.; Cave S11B_078 (<named-content xmlns:xlink="http://www.w3.org/1999/xlink" content-type="dwc:verbatimCoordinates" xlink:type="simple"><named-content content-type="geo-json" specific-use="{&#34;type&#34;:&#34;Point&#34;,&#34;coordinates&#34;:[-50.398333,-6.359167]}" id="NCID0EZGAG" xlink:type="simple">6°21'33"S, 50°23'54"W</named-content></named-content>), 28/IX/2018, Ativo Ambiental col. 1♂ (<named-content xmlns:xlink="http://www.w3.org/1999/xlink" content-type="dwc:institutional_code" xlink:type="simple">IBSP</named-content> 260308).</p></tp:treatment-sec><tp:treatment-sec sec-type="diagnosis" id="SECID0EDHAG"><title>Diagnosis.</title><p><italic><tp:taxon-name><tp:taxon-name-part taxon-name-part-type="genus" reg="Ochyrocera">Ochyrocera</tp:taxon-name-part> <tp:taxon-name-part taxon-name-part-type="species" reg="ritxoo">ritxoo</tp:taxon-name-part></tp:taxon-name></italic> sp. nov. is distinguished from <italic><tp:taxon-name><tp:taxon-name-part taxon-name-part-type="genus" reg="Ochyrocera">O.</tp:taxon-name-part> <tp:taxon-name-part taxon-name-part-type="species" reg="ritxoco">ritxoco</tp:taxon-name-part></tp:taxon-name></italic> sp. nov. by having the embolus as long as the bulb of the male palp (Figs <xref ref-type="fig" rid="F7">7C–F</xref>, <xref ref-type="fig" rid="F8">8A, B</xref>) while <italic><tp:taxon-name><tp:taxon-name-part taxon-name-part-type="genus" reg="Ochyrocera">O.</tp:taxon-name-part> <tp:taxon-name-part taxon-name-part-type="species" reg="ritxoco">ritxoco</tp:taxon-name-part></tp:taxon-name></italic> sp. nov. have an elongated embolus, which is two times longer than the bulb in the male palp (Fig. <xref ref-type="fig" rid="F1">1F</xref>), and by a short and striped distal area of the spermathecae and a shorter columnar uterus externus with approximately 3–4 internal chambers in the female genitalia (Fig. <xref ref-type="fig" rid="F8">8C, D</xref>) while the other species have a long and globose distal area in the spermathecae and an elongated columnar uterus externus with approximately eight internal chambers (Fig. <xref ref-type="fig" rid="F2">2C, D</xref>).</p></tp:treatment-sec><tp:treatment-sec sec-type="description" id="SECID0E5IAG"><title>Description.</title><p><bold>Male</bold> (<named-content xmlns:xlink="http://www.w3.org/1999/xlink" content-type="dwc:institutional_code" xlink:type="simple">IBSP</named-content> 193194) Total length 0.90. Carapace length 0.40, ovoid, narrowing gradually anteriorly, cream-colored and bright, pars cephalic flat, fovea absent (Fig. <xref ref-type="fig" rid="F7">7A</xref>). Clypeus with two pairs of long bristles (Fig. <xref ref-type="fig" rid="F9">9A</xref>). Eyes absent. Chelicerae light yellow, promargin with three teeth attached to a very long lamina (Fig. <xref ref-type="fig" rid="F9">9B</xref>); retromargin without teeth. Sternum cream-colored. Endites and labium as for <italic><tp:taxon-name><tp:taxon-name-part taxon-name-part-type="genus" reg="Ochyrocera">O.</tp:taxon-name-part> <tp:taxon-name-part taxon-name-part-type="species" reg="ritxoco">ritxoco</tp:taxon-name-part></tp:taxon-name></italic> sp. nov.. Legs cream-colored, formula 1423, total length I 5.6, II 5.1, III 4.2, IV 5.4. Male palp with palpal femur length 0.03, palpal tibia enlarged, shorter than cymbium, with two long dorsal trichobothria (Fig. <xref ref-type="fig" rid="F8">8E</xref>), cymbium enlarged basally, slightly curved distally, bearing short apical cuspule; paired long setae on non-projected bases retrolaterally, elongated tarsal organ as in <italic><tp:taxon-name><tp:taxon-name-part taxon-name-part-type="genus" reg="Ochyrocera">O.</tp:taxon-name-part> <tp:taxon-name-part taxon-name-part-type="species" reg="ritxoco">ritxoco</tp:taxon-name-part></tp:taxon-name></italic> sp. nov., basal setae on the rounded cymbial prolateral extension (Fig. <xref ref-type="fig" rid="F9">9F–H</xref>), bulb oval, embolus flattened, as long as cymbium (Fig. <xref ref-type="fig" rid="F7">7C–F</xref>, <xref ref-type="fig" rid="F8">8A, B</xref>). Abdomen length 0.6, oval, uniformly gray. Six epiandrous spigots with a short base.</p><fig id="F9" position="float" orientation="portrait"><object-id xmlns:xlink="http://www.w3.org/1999/xlink" content-type="doi" xlink:type="simple">10.3897/zookeys.1031.62181.figure9</object-id><object-id xmlns:xlink="http://www.w3.org/1999/xlink" content-type="arpha" xlink:type="simple">D5295F75-BE8A-5122-A0D6-7C1BAD876FBA</object-id><label>Figure 9.</label><caption><p><abbrev xmlns:xlink="http://www.w3.org/1999/xlink" xlink:title="scanning electron microscopy" id="ABBRID0EFLAG" xlink:type="simple">SEM</abbrev> images of <italic><tp:taxon-name><tp:taxon-name-part taxon-name-part-type="genus" reg="Ochyrocera">Ochyrocera</tp:taxon-name-part> <tp:taxon-name-part taxon-name-part-type="species" reg="ritxoo">ritxoo</tp:taxon-name-part></tp:taxon-name></italic> sp. nov., male <named-content xmlns:xlink="http://www.w3.org/1999/xlink" content-type="dwc:institutional_code" xlink:type="simple">IBSP</named-content> 196515 (<bold>A–H</bold>) <bold>A</bold> carapace, dorsal view <bold>B</bold> chelicerae, frontal view <bold>C</bold> cymbium, dorsal view <bold>D</bold> same, tarsal organ, detail <bold>E</bold> tibia of palp, trichobothria, apical dorsal view <bold>F</bold> cymbium, prolateral view <bold>G</bold> same, basal macrosetae, retrolateral view <bold>H</bold> same, cuspule, prolateral view.</p></caption><graphic xmlns:xlink="http://www.w3.org/1999/xlink" xlink:href="zookeys-1031-143-g009.jpg" position="float" orientation="portrait" xlink:type="simple" id="oo_532009.jpg"><uri content-type="original_file" xlink:type="simple">https://binary.pensoft.net/fig/532009</uri></graphic></fig><p><bold>Female.</bold> (Paratype <named-content xmlns:xlink="http://www.w3.org/1999/xlink" content-type="dwc:institutional_code" xlink:type="simple">IBSP</named-content> 193196). Total length 1.0. Carapace length 0.35, as in male (Fig. <xref ref-type="fig" rid="F7">7B</xref>). Pedipalp without claw, with conical tip and subdistal trichobothrium. Clypeus, eyes, chelicerae, sternum, endites, and labium as in male. Legs as in male, formula 4123, total length I 5.3, II 4.9, III 4, IV 5.4. Abdomen length 0.65. Colulus triangular with six long bristles. Internal genitalia with enlarged spermathecae under the small pore-plate; medial columnar uterus externus short, internally with few visible chambers. Uterus externus ending in a narrow neck. Oval pore-plates on spermathecae with approximately 10–20 glandular ducts (Fig. <xref ref-type="fig" rid="F8">8C, D</xref>).</p></tp:treatment-sec><tp:treatment-sec sec-type="etymology" id="SECID0EBNAG"><title>Etymology.</title><p>The specific name Ritxòò also means “ceramic dolls” but in the male language of the Karajá people, an indigenous population of the region. The making of these dolls, however, is an exclusive activity of women (<xref ref-type="bibr" rid="B13">Silva 2015</xref>).</p></tp:treatment-sec><tp:treatment-sec sec-type="natural history" id="SECID0ELNAG"><title>Natural history.</title><p><italic><tp:taxon-name><tp:taxon-name-part taxon-name-part-type="genus" reg="Ochyrocera">Ochyrocera</tp:taxon-name-part> <tp:taxon-name-part taxon-name-part-type="species" reg="ritxoo">ritxoo</tp:taxon-name-part></tp:taxon-name></italic> sp. nov. is a small troglobitic spider that is exclusive to caves in the Carajás karst region. Specimens were collected only in aphotic zones of caves. The observed sex ratio for the species was 1.4F:1M (<italic>N</italic> = 17). <italic><tp:taxon-name><tp:taxon-name-part taxon-name-part-type="genus" reg="Ochyrocera">Ochyrocera</tp:taxon-name-part> <tp:taxon-name-part taxon-name-part-type="species" reg="ritxoo">ritxoo</tp:taxon-name-part></tp:taxon-name></italic> sp. nov. was generally found in large cavities with horizontal projections varying from 26 to 245 meters (<italic>N</italic> = 7, mean = 102 m). These caves have one to three entrances and are located in all compartments of the Serra Sul landscape (top, high, medium and low slopes). All caves have aphotic zones and other troglobitic species were found in most caves, with the richness of troglobitic species per cave varying between one and six (average of four). The following taxa were found: spiders – <tp:taxon-name><tp:taxon-name-part taxon-name-part-type="family">Gnaphosidae</tp:taxon-name-part></tp:taxon-name> (<italic><tp:taxon-name><tp:taxon-name-part taxon-name-part-type="genus" reg="Paracymbiomma">Paracymbiomma</tp:taxon-name-part> <tp:taxon-name-part taxon-name-part-type="species" reg="carajas">carajas</tp:taxon-name-part></tp:taxon-name></italic> Rodrigues, Cizauskas &amp; Rheims, 2018), <tp:taxon-name><tp:taxon-name-part taxon-name-part-type="family">Caponiidae</tp:taxon-name-part></tp:taxon-name> (<italic><tp:taxon-name><tp:taxon-name-part taxon-name-part-type="genus" reg="Carajas">Carajas</tp:taxon-name-part> <tp:taxon-name-part taxon-name-part-type="species" reg="paraua">paraua</tp:taxon-name-part></tp:taxon-name></italic> Brescovit &amp; Sánchez-Ruiz, 2016) and <tp:taxon-name><tp:taxon-name-part taxon-name-part-type="family">Tetrablemmidae</tp:taxon-name-part></tp:taxon-name> (<italic><tp:taxon-name><tp:taxon-name-part taxon-name-part-type="genus" reg="Matta">Matta</tp:taxon-name-part></tp:taxon-name></italic> sp.); tailless whip scorpions – <tp:taxon-name><tp:taxon-name-part taxon-name-part-type="family">Charinidae</tp:taxon-name-part></tp:taxon-name> (<italic><tp:taxon-name><tp:taxon-name-part taxon-name-part-type="genus" reg="Charinus">Charinus</tp:taxon-name-part> <tp:taxon-name-part taxon-name-part-type="species" reg="ferreus">ferreus</tp:taxon-name-part></tp:taxon-name></italic> Giupponi &amp; Miranda, 2016); pseudoscorpions, <tp:taxon-name><tp:taxon-name-part taxon-name-part-type="family">Chthoniidae</tp:taxon-name-part></tp:taxon-name>; diplopods – <tp:taxon-name><tp:taxon-name-part taxon-name-part-type="family">Glomeridesmidae</tp:taxon-name-part></tp:taxon-name> (<italic><tp:taxon-name><tp:taxon-name-part taxon-name-part-type="genus" reg="Glomeridesmus">Glomeridesmus</tp:taxon-name-part></tp:taxon-name></italic> sp.), <tp:taxon-name><tp:taxon-name-part taxon-name-part-type="family">Pyrgodesmidae</tp:taxon-name-part></tp:taxon-name>, <tp:taxon-name><tp:taxon-name-part taxon-name-part-type="family">Pseudonannolenidae</tp:taxon-name-part></tp:taxon-name> (<italic><tp:taxon-name><tp:taxon-name-part taxon-name-part-type="genus" reg="Pseudonannolene">Pseudonannolene</tp:taxon-name-part></tp:taxon-name></italic> spp.); springtails – <tp:taxon-name><tp:taxon-name-part taxon-name-part-type="family">Sminthuridae</tp:taxon-name-part></tp:taxon-name>, <tp:taxon-name><tp:taxon-name-part taxon-name-part-type="family">Paronellidae</tp:taxon-name-part></tp:taxon-name>; and beetles – <tp:taxon-name><tp:taxon-name-part taxon-name-part-type="family">Staphylinidae</tp:taxon-name-part></tp:taxon-name> (<tp:taxon-name><tp:taxon-name-part taxon-name-part-type="subfamily">Pselaphinae</tp:taxon-name-part></tp:taxon-name>).</p></tp:treatment-sec><tp:treatment-sec sec-type="distribution" id="SECID0E4RAG"><title>Distribution.</title><p>Known exclusively from caves in a range of approximately 10 km of the Serra Sul (South Mountain), <abbrev xmlns:xlink="http://www.w3.org/1999/xlink" xlink:title="Floresta Nacional" id="ABBRID0EDSAG" xlink:type="simple">FLONA</abbrev> de Carajás, Canaã dos Carajás, state of Pará, northern Brazil (Fig. <xref ref-type="fig" rid="F10">10</xref>).</p><fig id="F10" position="float" orientation="portrait"><object-id xmlns:xlink="http://www.w3.org/1999/xlink" content-type="doi" xlink:type="simple">10.3897/zookeys.1031.62181.figure10</object-id><object-id xmlns:xlink="http://www.w3.org/1999/xlink" content-type="arpha" xlink:type="simple">E62F27D3-5A80-5039-8782-8779E5BD1FBD</object-id><label>Figure 10.</label><caption><p>Distribution map of <italic><tp:taxon-name><tp:taxon-name-part taxon-name-part-type="genus" reg="Ochyrocera">Ochyrocera</tp:taxon-name-part> <tp:taxon-name-part taxon-name-part-type="species" reg="ritxoco">ritxoco</tp:taxon-name-part></tp:taxon-name></italic> sp. nov., yellow triangles, and <italic><tp:taxon-name><tp:taxon-name-part taxon-name-part-type="genus" reg="Ochyrocera">Ochyrocera</tp:taxon-name-part> <tp:taxon-name-part taxon-name-part-type="species" reg="ritxoo">ritxoo</tp:taxon-name-part></tp:taxon-name></italic> sp. nov., red plus signs, in <abbrev xmlns:xlink="http://www.w3.org/1999/xlink" xlink:title="Floresta Nacional" id="ABBRID0EJTAG" xlink:type="simple">FLONA</abbrev> de Carajás, Pará, Brazil.</p></caption><graphic xmlns:xlink="http://www.w3.org/1999/xlink" xlink:href="zookeys-1031-143-g010.jpg" position="float" orientation="portrait" xlink:type="simple" id="oo_532010.jpg"><uri content-type="original_file" xlink:type="simple">https://binary.pensoft.net/fig/532010</uri></graphic></fig></tp:treatment-sec><tp:treatment-sec><!--Section generated to contain objects referenced in tp:taxon-treatment.--><fig id="F7" position="float" orientation="portrait"><object-id xmlns:xlink="http://www.w3.org/1999/xlink" content-type="doi" xlink:type="simple">10.3897/zookeys.1031.62181.figure7</object-id><object-id xmlns:xlink="http://www.w3.org/1999/xlink" content-type="arpha" xlink:type="simple">BFCFBA6E-0B0E-57D4-A70A-3C23385CA157</object-id><label>Figure 7.</label><caption><p><italic><tp:taxon-name><tp:taxon-name-part taxon-name-part-type="genus" reg="Ochyrocera">Ochyrocera</tp:taxon-name-part> <tp:taxon-name-part taxon-name-part-type="species" reg="ritxoo">ritxoo</tp:taxon-name-part></tp:taxon-name></italic> sp. nov., male <named-content xmlns:xlink="http://www.w3.org/1999/xlink" content-type="dwc:institutional_code" xlink:type="simple">IBSP</named-content> 193194 (<bold>A, C–F</bold>), female <named-content xmlns:xlink="http://www.w3.org/1999/xlink" content-type="dwc:institutional_code" xlink:type="simple">IBSP</named-content> 193196 (<bold>B</bold>) <bold>A, B</bold> habitus, dorsal view <bold>C</bold> left male palp, retrolateral view <bold>D</bold> same, prolateral view <bold>E</bold> right male palp, dorsal view <bold>F</bold> same, retro-ventral view. Abbreviations: C = cymbium, <abbrev xmlns:xlink="http://www.w3.org/1999/xlink" xlink:title="cymbial extension" id="ABBRID0E13AE" xlink:type="simple">CE</abbrev> = cymbial extension, E = embolus, T = tegulum.</p></caption><graphic xmlns:xlink="http://www.w3.org/1999/xlink" xlink:href="zookeys-1031-143-g007.jpg" position="float" orientation="portrait" xlink:type="simple" id="oo_532007.jpg"><uri content-type="original_file" xlink:type="simple">https://binary.pensoft.net/fig/532007</uri></graphic></fig><fig id="F8" position="float" orientation="portrait"><object-id xmlns:xlink="http://www.w3.org/1999/xlink" content-type="doi" xlink:type="simple">10.3897/zookeys.1031.62181.figure8</object-id><object-id xmlns:xlink="http://www.w3.org/1999/xlink" content-type="arpha" xlink:type="simple">8F163717-0304-506B-A4EB-D061DA0B8F73</object-id><label>Figure 8.</label><caption><p><italic><tp:taxon-name><tp:taxon-name-part taxon-name-part-type="genus" reg="Ochyrocera">Ochyrocera</tp:taxon-name-part> <tp:taxon-name-part taxon-name-part-type="species" reg="ritxoo">ritxoo</tp:taxon-name-part></tp:taxon-name></italic> sp. nov. (<bold>A, B</bold>) <bold>A</bold> left male palp <named-content xmlns:xlink="http://www.w3.org/1999/xlink" content-type="dwc:institutional_code" xlink:type="simple">IBSP</named-content> 193194, retrolateral view <bold>B</bold> same, prolateral view (<bold>C, D) C</bold> female genitalia <named-content xmlns:xlink="http://www.w3.org/1999/xlink" content-type="dwc:institutional_code" xlink:type="simple">IBSP</named-content> 1741071, enzyme cleared, dorsal view <bold>D</bold> same, dorsal view. Abbreviations: C = cymbium, <abbrev xmlns:xlink="http://www.w3.org/1999/xlink" xlink:title="cymbial extension" id="ABBRID0EK5AE" xlink:type="simple">CE</abbrev> = cymbial extension, <abbrev xmlns:xlink="http://www.w3.org/1999/xlink" xlink:title="columnar uterus externus" id="ABBRID0EO5AE" xlink:type="simple">CUE</abbrev> = columnar uterus externus, E = embolus, <abbrev xmlns:xlink="http://www.w3.org/1999/xlink" xlink:title="neck of uterus externus" id="ABBRID0ES5AE" xlink:type="simple">NUE</abbrev> = neck of uterus externus, <abbrev xmlns:xlink="http://www.w3.org/1999/xlink" xlink:title="pore-plate" id="ABBRID0EW5AE" xlink:type="simple">PP</abbrev> = pore-plate, <abbrev xmlns:xlink="http://www.w3.org/1999/xlink" xlink:title="spermathecae" id="ABBRID0E15AE" xlink:type="simple">SP</abbrev> = spermathecae, T = tegulum, <abbrev xmlns:xlink="http://www.w3.org/1999/xlink" xlink:title="uterus externus" id="ABBRID0E55AE" xlink:type="simple">UE</abbrev> = uterus externus.</p></caption><graphic xmlns:xlink="http://www.w3.org/1999/xlink" xlink:href="zookeys-1031-143-g008.jpg" position="float" orientation="portrait" xlink:type="simple" id="oo_532008.jpg"><uri content-type="original_file" xlink:type="simple">https://binary.pensoft.net/fig/532008</uri></graphic></fig><fig id="F1" position="float" orientation="portrait"><object-id xmlns:xlink="http://www.w3.org/1999/xlink" content-type="doi" xlink:type="simple">10.3897/zookeys.1031.62181.figure1</object-id><object-id xmlns:xlink="http://www.w3.org/1999/xlink" content-type="arpha" xlink:type="simple">A9982ED8-38C7-5591-B276-70A1B811C576</object-id><label>Figure 1.</label><caption><p><italic><tp:taxon-name><tp:taxon-name-part taxon-name-part-type="genus" reg="Ochyrocera">Ochyrocera</tp:taxon-name-part> <tp:taxon-name-part taxon-name-part-type="species" reg="ritxoco">ritxoco</tp:taxon-name-part></tp:taxon-name></italic> sp. nov., male <named-content xmlns:xlink="http://www.w3.org/1999/xlink" content-type="dwc:institutional_code" xlink:type="simple">IBSP</named-content> 186160 (<bold>A, C–F</bold>), female <named-content xmlns:xlink="http://www.w3.org/1999/xlink" content-type="dwc:institutional_code" xlink:type="simple">IBSP</named-content> 186146 (<bold>B</bold>) <bold>A, B</bold> habitus, dorsal view <bold>C</bold> left male palp, retrolateral view <bold>D</bold> same, prolateral view <bold>E</bold> right male palp, ventral view <bold>F</bold> same, dorsal view. Abbreviations: C = cymbium, <abbrev xmlns:xlink="http://www.w3.org/1999/xlink" xlink:title="cymbial extension" id="ABBRID0EAKAE" xlink:type="simple">CE</abbrev> = cymbial extension, E = embolus, T = tegulum.</p></caption><graphic xmlns:xlink="http://www.w3.org/1999/xlink" xlink:href="zookeys-1031-143-g001.jpg" position="float" orientation="portrait" xlink:type="simple" id="oo_532001.jpg"><uri content-type="original_file" xlink:type="simple">https://binary.pensoft.net/fig/532001</uri></graphic></fig><fig id="F2" position="float" orientation="portrait"><object-id xmlns:xlink="http://www.w3.org/1999/xlink" content-type="doi" xlink:type="simple">10.3897/zookeys.1031.62181.figure2</object-id><object-id xmlns:xlink="http://www.w3.org/1999/xlink" content-type="arpha" xlink:type="simple">F4170A6F-C2C3-50E9-88C5-522B7A9815D2</object-id><label>Figure 2.</label><caption><p><italic><tp:taxon-name><tp:taxon-name-part taxon-name-part-type="genus" reg="Ochyrocera">Ochyrocera</tp:taxon-name-part> <tp:taxon-name-part taxon-name-part-type="species" reg="ritxoco">ritxoco</tp:taxon-name-part></tp:taxon-name></italic> sp. nov. (<bold>A, B</bold>) <bold>A</bold> left male palp <named-content xmlns:xlink="http://www.w3.org/1999/xlink" content-type="dwc:institutional_code" xlink:type="simple">IBSP</named-content> 186149, retrolateral view <bold>B</bold> same, prolateral view (<bold>C, D) C</bold> female genitalia <named-content xmlns:xlink="http://www.w3.org/1999/xlink" content-type="dwc:institutional_code" xlink:type="simple">IBSP</named-content> 186149, enzyme cleared, dorsal view <bold>D</bold> same, dorsal view. Abbreviations: C = cymbium, <abbrev xmlns:xlink="http://www.w3.org/1999/xlink" xlink:title="columnar uterus externus" id="ABBRID0EQLAE" xlink:type="simple">CUE</abbrev> = columnar uterus externus, E = embolus, <abbrev xmlns:xlink="http://www.w3.org/1999/xlink" xlink:title="neck of uterus externus" id="ABBRID0EULAE" xlink:type="simple">NUE</abbrev> = neck of uterus externus, <abbrev xmlns:xlink="http://www.w3.org/1999/xlink" xlink:title="pore-plate" id="ABBRID0EYLAE" xlink:type="simple">PP</abbrev> = pore-plate, <abbrev xmlns:xlink="http://www.w3.org/1999/xlink" xlink:title="spermathecae" id="ABBRID0E3LAE" xlink:type="simple">SP</abbrev> = spermathecae, T = tegulum, <abbrev xmlns:xlink="http://www.w3.org/1999/xlink" xlink:title="uterus externus" id="ABBRID0EAMAE" xlink:type="simple">UE</abbrev> = uterus externus.</p></caption><graphic xmlns:xlink="http://www.w3.org/1999/xlink" xlink:href="zookeys-1031-143-g002.jpg" position="float" orientation="portrait" xlink:type="simple" id="oo_532002.jpg"><uri content-type="original_file" xlink:type="simple">https://binary.pensoft.net/fig/532002</uri></graphic></fig></tp:treatment-sec><ref-list><ref id="B13"><mixed-citation xmlns:xlink="http://www.w3.org/1999/xlink" xlink:type="simple"><person-group><name name-style="western"><surname>Silva</surname><given-names>TC</given-names></name></person-group> (<year>2015</year>) <source>Ritxoko.</source><publisher-name>Goiânia</publisher-name>, <publisher-loc>Editora Cânone</publisher-loc>, <size units="page">224 pp</size>.</mixed-citation></ref></ref-list></tp:taxon-treatment>
